# Supplementary material for: Hydroxytakakiamide and Other Constituents from a Marine Sponge-Associated Fungus Aspergillus fischeri MMERU23, and Antinociceptive Activity of Ergosterol Acetate, Acetylaszonalenin and Helvolic Acid
Source: Mar Drugs. 2024 Feb 20;22(3):97. doi: 10.3390/md22030097 (PMC10971494; doi:10.3390/md22030097)
Supplement: Supplementary file 1 [file marinedrugs-22-00097-s001.zip]

Archive with 1 entries (1 files):
- marinedrugs-2867577-supplementary.pdf
